# Supplementary material for: Bimodal expression of Type 3 Secretion System 2 enables cooperative virulence among intracellular Salmonella Typhimurium
Source: PLoS Pathog. 2025 Dec 1;21(12):e1013728. doi: 10.1371/journal.ppat.1013728 (PMC12677785; doi:10.1371/journal.ppat.1013728)
Supplement: S1 Table — (XLSX) [file ppat.1013728.s010.xlsx]

## Sheet: Table_S1_Strains
Supplementary Table 1. Bacteria strains used in this study
Bacteria strains	Source
Salmonella enterica serovar Typhimurium 14028	D. Holden (NCTC 12023)
Salmonella enterica serovar Typhimurium 14028 glmS::Ptrc-mCherry	L. Knodler
Salmonella enterica serovar Typhimurium 14028 glmS::PssaG-GFP	M. A. Sánchez-Romero
Salmonella enterica serovar Typhimurium 14028 glmS::Ptrc-mCherry + pPssaG-GFP	This paper
Salmonella enterica serovar Typhimurium 14028 glmS::Ptrc-mCherry + pPssaG-GFP-ASV	This paper
Salmonella enterica serovar Typhimurium 14028 glmS::Ptrc-mCherry + pPsifA-BFP_PsteD-GFP	This paper
Salmonella enterica serovar Typhimurium 14028 glmS::Ptrc-mCherry + pPssaG-BFP_PsifA-GFP	This paper
Salmonella enterica serovar Typhimurium 14028 glmS::Ptrc-mCherry + pPssaG-BFP_PsifA-GFP-ASV	This paper
Salmonella enterica serovar Typhimurium 14028 glmS::Ptrc-mCherry + pPssaG-BFP_PsteD-GFP	This paper
Salmonella enterica serovar Typhimurium 14028 glmS::Ptrc-mCherry + pPsseJ-BFP_PsteD-GFP	This paper
Salmonella enterica serovar Typhimurium 14028 glmS::Ptrc-mCherry + pPsifA-BFP_PsseJ-GFP	This paper
Salmonella enterica serovar Typhimurium 14028 glmS::Ptrc-mCherry + pPsteC-BFP_PsteD-GFP	This paper
Salmonella enterica serovar Typhimurium 14028 glmS::Ptrc-mCherry + pPsteC-BFP_PsifA-GFP	This paper
Salmonella enterica serovar Typhimurium 14028 glmS::Ptrc-mCherry + pPgtgE-BFP_PsteD-GFP	This paper
Salmonella enterica serovar Typhimurium 14028 glmS::Ptrc-mCherry + pPsifB-BFP_PsteD-GFP	This paper
Salmonella enterica serovar Typhimurium 14028 glmS::Ptrc-mCherry + pPsseL-BFP_PsteD-GFP	This paper
Salmonella enterica serovar Typhimurium 14028 + pFCcGi	59
Salmonella enterica serovar Typhimurium 14028 glmS::Ptrc-mCherry + pPssaG-BFP_PBAD-GFP	This paper
Salmonella enterica serovar Typhimurium 14028 glmS::Ptrc-mCherry ΔssrAB + pPssaG-GFP	This paper
Salmonella enterica serovar Typhimurium 14028 glmS::Ptrc-mCherry + pPtrc-ssrBD56E-2HA + pPssaG-GFP	This paper
Salmonella enterica serovar Typhimurium 14028 glmS::Ptrc-mCherry ΔssrAB + pPtrc-ssrB-2HA + pPssaG-GFP	This paper
Salmonella enterica serovar Typhimurium 14028 glmS::Ptrc-mCherry ΔssrAB + pPtrc-ssrBD56E-2HA + pPssaG-GFP	This paper
Salmonella enterica serovar Typhimurium 14028 glmS::Ptrc-mCherry ΔssrB + pPssaG-GFP	This paper
Salmonella enterica serovar Typhimurium 14028 glmS::Ptrc-mCherry ΔssrB + pPtrc-ssrB-2HA + pPssaG-GFP	This paper
Salmonella enterica serovar Typhimurium 14028 glmS::Ptrc-mCherry ΔssrB + pPtrc-ssrBD56E-2HA + pPssaG-GFP	This paper
Salmonella enterica serovar Typhimurium 14028 glmS::Ptrc-mCherry ΔSPI-2::Cm	This paper
