# Supplementary material for: Bimodal expression of Type 3 Secretion System 2 enables cooperative virulence among intracellular Salmonella Typhimurium
Source: PLoS Pathog. 2025 Dec 1;21(12):e1013728. doi: 10.1371/journal.ppat.1013728 (PMC12677785; doi:10.1371/journal.ppat.1013728)
Supplement: S2 Table — (XLSX) [file ppat.1013728.s011.xlsx]

## Sheet: Sheet1
Supplementary Table 2. Primers used in this study
ID	Sequence	Purpose	Source
Ptrc-mC_F	aatagcggccgcTTGACAATTAATCATCCGGCTCGTATAATGTGTGGAATTGTGAGCGGATAACAATTTCACACAGGAAACAGAGGAGGTGGTAATAatgGTGAGCAAGGGCGAGGA	mCherry amplification	adapted from 62
mCh_R	cgcgcctcctaggtgctcgagCTACTACTTGTACAGCTCGTCCATGCCG	mCherry amplification	this study
BFP_R	GCATTAAAGCTTTCGCGGCCGctaattaagcttgtgccccag	mTagBFP2 amplification	this study
GFP_R	GAATGGACGATAGCTTGCATGCTTATTTGTATAGTTCATCCATGCCATG	GFPmut3 amplification	this study
GFP-ASV_R	GAATGGACGATAGCTTGCATGCttaAACTGATGCAGCGTAGTTTTCGTCGTTTGCTGCTTTGTATAGTTCATCCATGCCATG	GFPmut3-ASV amplification	adapted from 23
GFP-ASV_R2	ctGCGGCCGCttaAACTGATGCAGCGTAGTTTTCGTCGTTTGCTGCTTTGTATAGTTCATCCATGCCATG	GFPmut3-ASV amplification for PssaG-GFP-ASV	adapted from 23
sifA-BFP_F1	CCCGGGGATCCCGGAATAAGCGATTAATTGCGCAACGC	promoter amplification	adapted from 64
sifA-BFP_R1	ctcttcgcccttagacaccatATTAATCTCACTTATACTGGAG	promoter to FP fusion	this study
sifA-BFP_F2	CTCCAGTATAAGTGAGATTAATatggtgtctaagggcgaagag	promoter to FP fusion	this study
sifA-GFP_F1	gcgaatgcatGAATTCataagcgattaattgcgcaacgc	promoter amplification	adapted from 64
steD-GFP_F1	cgatgcatGAATTCtgataacgaaacggag	promoter amplification	adapted from 65
steD-GFP_R1	gaaaagttcttctcctttactcatataaacctcttcatgcacatgc	promoter to FP fusion	this study
steD-GFP_F2	gcatgtgcatgaagaggtttatatgagtaaaggagaagaacttttc	promoter to FP fusion	this study
ssaG-GFP_F1	TCGATGCATGAATTCtgggcggtagattagccttaacc	promoter amplification	adapted from 66
ssaG-GFP_R1	GAAAAGTTCTTCTCCTTTACTCATtgtgggagagcatatccactaattgtgc	promoter to FP fusion	this study
ssaG-GFP_F2	gcacaattagtggatatgctctcccacaATGAGTAAAGGAGAAGAACTTTTC	promoter to FP fusion	this study
ssaG-BFP_F1	CCCGGGGATCCCGGAtgggcggtagattagccttaacc	promoter amplification	adapted from 66
ssaG-BFP_R1	CTCTTCGCCCTTAGACACCATtgtgggagagcatatccactaattgtgc	promoter to FP fusion	this study
ssaG-BFP_F2	gcacaattagtggatatgctctcccacaATGGTGTCTAAGGGCGAAGAG	promoter to FP fusion	this study
sseJ-BFP_F1	CCCGGGGATCCCGGATCGTTGAAAAACAATAAACATTGTATG	promoter amplification	adapted from 67
sseJ-BFP_R1	ctcttcgcccttagacaccatAGTGTCCTCCTTACTTTATTAAAC	promoter to FP fusion	this study
sseJ-BFP_F2	GTTTAATAAAGTAAGGAGGACACTatggtgtctaagggcgaagag	promoter to FP fusion	this study
sseJ-GFP_F1	cccgatgcatGAATTCTCGTTGAAAAACAATAAACATTGTATG	promoter amplification	adapted from 67
sseJ-GFP_R1	GTGAAAAGTTCTTCTCCTTTACTCATAGTGTCCTCCTTACTTTATTAAAC	promoter to FP fusion	this study
sseJ-GFP_F2	GTTTAATAAAGTAAGGAGGACACTATGAGTAAAGGAGAAGAACTTTTCAC	promoter to FP fusion	this study
steC-BFP_F1	CCCGGGGATCCCGGAggacggatagcaagtacgatag	promoter amplification	adapted from 68
steC-BFP_R1	CTCTTCGCCCTTAGACACCATatgtctcatcctctgaaaatttattataatac	promoter to FP fusion	this study
steC-BFP_F2	gtattataataaattttcagaggatgagacatATGGTGTCTAAGGGCGAAGAG	promoter to FP fusion	this study
gtgE-BFP_F1	CCCGGGGATCCCGGActtattaaaaatagatttatcttaaac	promoter amplification	this study
gtgE-BFP_R1	CTCTTCGCCCTTAGACACCATaatatactcgccgaatagtaattttg	promoter to FP fusion	this study
gtgE-BFP_F2	caaaattactattcggcgagtatattATGGTGTCTAAGGGCGAAGAG	promoter to FP fusion	this study
sifB-BFP_F1	CCCGGGGATCCCGGAGGATCCTTTGAGCCTCCTCGCAGG	promoter amplification	adapted from 64
sifB-BFP_R1	CTCTTCGCCCTTAGACACCATaatgtagaccacaagtgattatatg	promoter to FP fusion	this study
sifB-BFP_F2	catataatcacttgtggtctacattATGGTGTCTAAGGGCGAAGAG	promoter to FP fusion	this study
sseL-BFP_F1	CCCGGGGATCCCGGAccccattacgctactggccc	promoter amplification	adapted from 69
sseL-BFP_R1	CTCTTCGCCCTTAGACACCATtttgctctgtttcctggtaag	promoter to FP fusion	this study
sseL-BFP_F2	cttaccaggaaacagagcaaaATGGTGTCTAAGGGCGAAGAG	promoter to FP fusion	this study
ΔSPI-2_R	ggcctgaagaagcataccaaaagcatttatggtgtttcggtagaCATATGAATATCCTCCTTAG	deletion of SPI-2	this study
ΔssrB_F	cttaatattatcttaattttcgcgagggcagcaaaatgaaagaatataagCATATGAATATCCTCCTTAG	deletion of ssrB	this study
ΔssrB_R	gcttaataccatcggacgcccctggttaatactctattaacctgtaggctggagctgcttc	deletion of ssrB, ssrAB, SPI-2	this study
ΔssrA_F	gccaaagattttgcaacaggcaactggagggaagcattatgaatttgctcaatCATATGAATATCCTCCTTAG	deletion of ssrAB	this study
Ptrc-ssrB_F	cgcAAGCTTTTGACAATTAATCATCCGGCTCGTATAATGTGTGGAATTGTGAGCGGATAACAATTTCACACAGGAAACAGAGGAGGTGGTAATAatgaaagaatataagatcttattag	ssrB complementation	this study
DTM299R	GGCCATTGATGCCAGGTAGACTAAGTTCAAGGATAAGTATGTCAGGCTCGTATG	ssrBD56E mutation	34
DTM299F	CATACGAGCCTGACATACTTATCCTTGAACTTAGTCTACCTGGCATCAATGGCC	ssrBD56E mutation	34
ssrB_R	cgcggatccatactctattaacctcattc	ssrB complementation	this study
PBAD-XbaI_BFP_F	GGTCTAGATTTAAGAAGGAGATATACATATGGTGTCTAAGGGCGAAGAG	mTagBFP2 amplification 2	this study
SphI_BFP_R	gcGCATGCCTAATTAAGCTTGTGCCCCAG	mTagBFP2 amplification 2	this study
