# Supplementary material for: Bimodal expression of Type 3 Secretion System 2 enables cooperative virulence among intracellular Salmonella Typhimurium
Source: PLoS Pathog. 2025 Dec 1;21(12):e1013728. doi: 10.1371/journal.ppat.1013728 (PMC12677785; doi:10.1371/journal.ppat.1013728)
Supplement: S3 Table — (XLSX) [file ppat.1013728.s012.xlsx]

## Sheet: F1D
date	condition	well	percentage
240306	MES	C5	66.4
240306	MES	C7	71
240306	MES	C8	70.2
240307	MES	E4	88.1
240307	MES	E5	89
240307	MES	E6	87.7
240228	MES	H10	79.8
240228	MES	H11	80.6
240228	MES	H12	81.6
240306	EX	B5	0.87
240306	EX	B6	0.95
240306	EX	B7	0.79
240307	EX	H10	1.02
240307	EX	H11	1.11
240307	EX	H12	1.14
240228	EX	A11	1.21
240228	EX	A12	1.23
240228	ST	C10	12.2
240228	ST	C11	8.53
240228	ST	C12	11.8
240306	ST	A6	18.6
240306	ST	A7	17.2
240307	ST	G10	10.9
240307	ST	G11	10.6
240307	ST	G12	9.27

## Sheet: F1E
Date	Hour	Well	GFP_plus	GFP_minus
231023	0	0h_E1_E01_005.fcs	27.9	72.1
231023	0	0h_F1_F01_006.fcs	28.5	71.5
231023	1	1h_E2_E02_012.fcs	85.9	14.1
231023	1	1h_F2_F02_013.fcs	86.8	13.2
231023	2	2h_E3_E03_019.fcs	91.7	8.3
231023	2	2h_F3_F03_020.fcs	91.9	8.08
231023	5	5h_E5_E05_033.fcs	90.3	9.69
231023	5	5h_F5_F05_034.fcs	90.5	9.49
240124	0	Specimen_001_A3_A03_003.fcs	9.47	90.5
240124	0.25	Specimen_002_B1_B01_004.fcs	7.55	92.5
240124	0.25	Specimen_002_B2_B02_005.fcs	7.3	92.7
240124	0.25	Specimen_002_B3_B03_006.fcs	7.98	92
240124	0.5	Specimen_003_C1_C01_007.fcs	30.1	69.9
240124	0.5	Specimen_003_C2_C02_008.fcs	29.5	70.5
240124	0.5	Specimen_003_C3_C03_009.fcs	31.7	68.3
240124	0.75	Specimen_004_D1_D01_010.fcs	44.8	55.2
240124	0.75	Specimen_004_D2_D02_011.fcs	46	54
240124	0.75	Specimen_004_D3_D03_012.fcs	46.6	53.4
240124	1	Specimen_005_E1_E01_013.fcs	59.2	40.8
240124	1	Specimen_005_E2_E02_014.fcs	60.2	39.8
240124	1	Specimen_005_E3_E03_015.fcs	58.4	41.6
240124	1.25	Specimen_006_F1_F01_016.fcs	63.2	36.8
240124	1.25	Specimen_006_F2_F02_017.fcs	64.2	35.8
240124	1.25	Specimen_006_F3_F03_018.fcs	59.3	40.7
240124	1.5	Specimen_007_G1_G01_019.fcs	64.1	35.9
240124	1.5	Specimen_007_G2_G02_020.fcs	63	37
240124	1.5	Specimen_007_G3_G03_021.fcs	61.9	38.1
240124	1.75	Specimen_008_H1_H01_022.fcs	67.5	32.5
240124	1.75	Specimen_008_H2_H02_023.fcs	66.9	33.1
240124	1.75	Specimen_008_H3_H03_024.fcs	66.6	33.4
240124	2	Specimen_009_A10_A10_025.fcs	68.4	31.6
240124	2	Specimen_009_A11_A11_026.fcs	71.1	28.9
240124	2	Specimen_009_A12_A12_027.fcs	72.6	27.4
240124	5	Specimen_010_G10_G10_028.fcs	91	9.01
240124	5	Specimen_010_G11_G11_029.fcs	91.6	8.39
240124	5	Specimen_010_G12_G12_030.fcs	91.1	8.91
231016	1	01h_G1_G01_001.fcs	73.1	26.9
231016	5	05h_G9_G09_009.fcs	81.6	18.4
231121	0	S000_A1_A01_064.fcs	28.1	71.9
231121	0	S000_A2_A02_065.fcs	28.1	71.9
231121	0	S000_A3_A03_066.fcs	29.1	70.9
231121	0.25	S015_A4_A04_067.fcs	38.5	61.5
231121	0.25	S015_A5_A05_068.fcs	37.9	62.1
231121	0.25	S015_A6_A06_069.fcs	39.4	60.6
231121	0.5	S030_A7_A07_070.fcs	52.1	47.9
231121	0.5	S030_A8_A08_071.fcs	55.8	44.2
231121	0.5	S030_A9_A09_072.fcs	52.6	47.4
231121	0.75	S045_A10_A10_073.fcs	65.2	34.8
231121	0.75	S045_A11_A11_074.fcs	67	33
231121	0.75	S045_A12_A12_075.fcs	68.9	31.1
231121	1	S060_B1_B01_076.fcs	71.8	28.2
231121	1	S060_B2_B02_077.fcs	73.9	26.1
231121	1	S060_B3_B03_078.fcs	74.2	25.8
231121	1.25	S075_B4_B04_079.fcs	76.8	23.2
231121	1.25	S075_B5_B05_080.fcs	79.8	20.2
231121	1.25	S075_B6_B06_081.fcs	80.9	19.1
231121	1.5	S090_B7_B07_082.fcs	84.9	15.1
231121	1.5	S090_B8_B08_083.fcs	84.8	15.2
231121	1.5	S090_B9_B09_084.fcs	84.5	15.5
231121	1.75	S105_B10_B10_085.fcs	87	13
231121	1.75	S105_B11_B11_086.fcs	87.7	12.3
231121	1.75	S105_B12_B12_087.fcs	85.1	14.9
231121	2	S120_C1_C01_088.fcs	88.7	11.3
231121	2	S120_C2_C02_089.fcs	89.5	10.5
231121	2	S120_C3_C03_090.fcs	89.4	10.6
231121	5	S300_C7_C07_091.fcs	91.4	8.64
231121	5	S300_C9_C09_092.fcs	91.6	8.41
231121	5	S300_C10_C10_093.fcs	90.9	9.05
240305	0	01_00_S_A1_A01_001.fcs	26.4	73.6
240305	0	01_00_S_A2_A02_002.fcs	28.1	71.9
240305	0	01_00_S_A3_A03_003.fcs	25.2	74.8
240305	0.25	02_15_S_B1_B01_004.fcs	30.2	69.8
240305	0.25	02_15_S_B2_B02_005.fcs	30.2	69.8
240305	0.25	02_15_S_B3_B03_006.fcs	31	69
240305	0.5	03_30_S_C1_C01_007.fcs	45	55
240305	0.5	03_30_S_C2_C02_008.fcs	45	55
240305	0.5	03_30_S_C3_C03_009.fcs	43.2	56.8
240305	0.75	04_45_S_D1_D01_010.fcs	61.7	38.3
240305	0.75	04_45_S_D2_D02_011.fcs	63.2	36.8
240305	0.75	04_45_S_D3_D03_012.fcs	63.1	36.9
240305	1	05_60_S_E1_E01_013.fcs	75	25
240305	1	05_60_S_E2_E02_014.fcs	76.2	23.8
240305	1	05_60_S_E3_E03_015.fcs	75	25
240305	1.25	06_75_S_F1_F01_016.fcs	83.1	16.9
240305	1.25	06_75_S_F2_F02_017.fcs	83.1	16.9
240305	1.25	06_75_S_F3_F03_018.fcs	83.5	16.5
240305	1.5	07_90_S_G1_G01_019.fcs	88	12
240305	1.5	07_90_S_G2_G02_020.fcs	88.2	11.8
240305	1.5	07_90_S_G3_G03_021.fcs	86.3	13.7
240305	1.75	08_105_S_H1_H01_022.fcs	87.8	12.2
240305	1.75	08_105_S_H2_H02_023.fcs	88.4	11.6
240305	1.75	08_105_S_H3_H03_024.fcs	87.7	12.3
240305	2	09_120_S_A7_A07_025.fcs	91.6	8.37
240305	2	09_120_S_A8_A08_026.fcs	91.5	8.49
240305	2	09_120_S_A9_A09_027.fcs	91.7	8.3
240305	5	15_300_S_G7_G07_043.fcs	96.1	3.89
240305	5	15_300_S_G8_G08_044.fcs	96.5	3.47
240305	5	15_300_S_G9_G09_045.fcs	95.8	4.25

## Sheet: F1H
Date	well	genotype	host_cell	GFP_plus
01	bact_RAW_D4_B1_B01_004.fcs	PssaG-GFP	RAW	77.7
01	bact_RAW_D4_B2_B02_005.fcs	PssaG-GFP	RAW	79.2
01	bact_RAW_D4_B3_B03_006.fcs	PssaG-GFP	RAW	79
01	bact_RAW_MK94_A1_A01_001.fcs	WT	RAW	5.41
01	bact_RAW_MK94_A2_A02_002.fcs	WT	RAW	4.52
01	bact_RAW_MK94_A3_A03_003.fcs	WT	RAW	4.28
02	raw_d4_16h_H11_H11_013.fcs	PssaG-GFP	RAW	83.9
02	raw_d4_16h_H12_H12_014.fcs	PssaG-GFP	RAW	84.5
02	raw_mk94_16h_H8_H08_015.fcs	WT	RAW	0.21
02	raw_mk94_16h_H9_H09_016.fcs	WT	RAW	0.19
03	bact_RAW_D4_B10_B10_004.fcs	PssaG-GFP	RAW	68.1
03	bact_RAW_D4_B11_B11_005.fcs	PssaG-GFP	RAW	69.7
03	bact_RAW_D4_B12_B12_006.fcs	PssaG-GFP	RAW	69.9
03	bact_RAW_MK94_A10_A10_001.fcs	WT	RAW	7.15
03	bact_RAW_MK94_A11_A11_002.fcs	WT	RAW	5.21
03	bact_RAW_MK94_A12_A12_003.fcs	WT	RAW	6.31
04	05_RAW_16h_A6_A06_043.fcs	WT	RAW	0
04	05_RAW_16h_A7_A07_044.fcs	WT	RAW	0.021
04	05_RAW_16h_A8_A08_045.fcs	WT	RAW	0
04	05_RAW_16h_B6_B06_046.fcs	dssrAB	RAW	0.017
04	05_RAW_16h_B7_B07_047.fcs	dssrAB	RAW	0.0079
04	05_RAW_16h_B8_B08_048.fcs	dssrAB	RAW	0
04	05_RAW_16h_C6_C06_049.fcs	PssaG-GFP	RAW	66.6
04	05_RAW_16h_C7_C07_050.fcs	PssaG-GFP	RAW	65.3
04	05_RAW_16h_C8_C08_051.fcs	PssaG-GFP	RAW	62.7
04	05_RAW_16h_F6_F06_058.fcs	PssaG-GFP-ASV	RAW	13.6083
04	05_RAW_16h_F7_F07_059.fcs	PssaG-GFP-ASV	RAW	15.722
04	05_RAW_16h_F8_F08_060.fcs	PssaG-GFP-ASV	RAW	12.453
05	05_RAW_16h_A6_A06_015.fcs	WT	RAW	0.003
05	05_RAW_16h_A7_A07_016.fcs	WT	RAW	0.01458
05	05_RAW_16h_A8_A08_017.fcs	WT	RAW	0.02
05	05_RAW_16h_B6_B06_018.fcs	dssrAB	RAW	11.4
05	05_RAW_16h_B7_B07_019.fcs	dssrAB	RAW	0.013
05	05_RAW_16h_B8_B08_020.fcs	dssrAB	RAW	0.0061
05	05_RAW_16h_C6_C06_021.fcs	PssaG-GFP	RAW	79.8
05	05_RAW_16h_C7_C07_022.fcs	PssaG-GFP	RAW	76.1
05	05_RAW_16h_C8_C08_023.fcs	PssaG-GFP	RAW	76.0051
05	05_RAW_16h_F6_F06_030.fcs	PssaG-GFP-ASV	RAW	29.9052
05	05_RAW_16h_F7_F07_031.fcs	PssaG-GFP-ASV	RAW	31
05	05_RAW_16h_F8_F08_032.fcs	PssaG-GFP-ASV	RAW	29.3
06	04_RAW_16h_A6_A06_010.fcs	WT	RAW	0.043
06	04_RAW_16h_A7_A07_011.fcs	WT	RAW	0.031
06	04_RAW_16h_A8_A08_012.fcs	WT	RAW	0.02652
06	04_RAW_16h_B6_B06_016.fcs	dssrAB	RAW	0.138
06	04_RAW_16h_B7_B07_017.fcs	dssrAB	RAW	0.043
06	04_RAW_16h_B8_B08_018.fcs	dssrAB	RAW	0.077
06	04_RAW_16h_C6_C06_019.fcs	PssaG-GFP	RAW	72.088
06	04_RAW_16h_C7_C07_020.fcs	PssaG-GFP	RAW	70.535
06	04_RAW_16h_C8_C08_021.fcs	PssaG-GFP	RAW	69.1
06	04_RAW_16h_F6_F06_028.fcs	PssaG-GFP-ASV	RAW	36.7
06	04_RAW_16h_F7_F07_029.fcs	PssaG-GFP-ASV	RAW	35.0084
06	04_RAW_16h_F8_F08_030.fcs	PssaG-GFP-ASV	RAW	34.3

## Sheet: F1I
Date	well	genotype	host_cell	GFP_plus
01	bact_MJS_D4_E1_E01_010.fcs	PssaG-GFP	MJS	52.9
01	bact_MJS_D4_E2_E02_011.fcs	PssaG-GFP	MJS	54.5
01	bact_MJS_D4_E3_E03_012.fcs	PssaG-GFP	MJS	56
01	bact_MJS_MK94_D1_D01_007.fcs	WT	MJS	0.081
01	bact_MJS_MK94_D2_D02_008.fcs	WT	MJS	0.031
01	bact_MJS_MK94_D3_D03_009.fcs	WT	MJS	0.036
02	mjs_d4_24h_H4_H04_007.fcs	PssaG-GFP	MJS	45.7
02	mjs_d4_24h_H5_H05_008.fcs	PssaG-GFP	MJS	49.9
02	mjs_mk94_24h_H1_H01_005.fcs	WT	MJS	0.056
02	mjs_mk94_24h_H2_H02_006.fcs	WT	MJS	0.00735
03	bact_MJS_D4_E10_E10_010.fcs	PssaG-GFP	MJS	63.7
03	bact_MJS_D4_E11_E11_011.fcs	PssaG-GFP	MJS	63.7
03	bact_MJS_D4_E12_E12_012.fcs	PssaG-GFP	MJS	67.4
03	bact_MJS_MK94_D10_D10_007.fcs	WT	MJS	0.086
03	bact_MJS_MK94_D11_D11_008.fcs	WT	MJS	0.035
03	bact_MJS_MK94_D12_D12_009.fcs	WT	MJS	0.043
04	03_MJS_24h_A2_A02_015.fcs	WT	MJS	0.03202
04	03_MJS_24h_A3_A03_016.fcs	WT	MJS	0.01851
04	03_MJS_24h_A4_A04_017.fcs	WT	MJS	0.00508
04	03_MJS_24h_B2_B02_018.fcs	dssrAB	MJS	0.00906
04	03_MJS_24h_B3_B03_019.fcs	dssrAB	MJS	0.02124
04	03_MJS_24h_B4_B04_020.fcs	dssrAB	MJS	0.00518
04	03_MJS_24h_C2_C02_021.fcs	PssaG-GFP	MJS	33.8
04	03_MJS_24h_C3_C03_022.fcs	PssaG-GFP	MJS	37.5
04	03_MJS_24h_C4_C04_023.fcs	PssaG-GFP	MJS	32.4
04	03_MJS_24h_F2_F02_030.fcs	PssaG-GFP-ASV	MJS	26.54
04	03_MJS_24h_F3_F03_031.fcs	PssaG-GFP-ASV	MJS	30.6
04	03_MJS_24h_F4_F04_032.fcs	PssaG-GFP-ASV	MJS	25.81
05	03_MJS_24h_A2_A02_015.fcs	WT	MJS	0
05	03_MJS_24h_A3_A03_016.fcs	WT	MJS	0.01856
05	03_MJS_24h_A4_A04_017.fcs	WT	MJS	0.108
05	03_MJS_24h_B2_B02_018.fcs	dssrAB	MJS	0.02686
05	03_MJS_24h_B3_B03_019.fcs	dssrAB	MJS	0.00903
05	03_MJS_24h_B4_B04_020.fcs	dssrAB	MJS	0.045
05	03_MJS_24h_C2_C02_021.fcs	PssaG-GFP	MJS	65.927
05	03_MJS_24h_C3_C03_022.fcs	PssaG-GFP	MJS	76.6
05	03_MJS_24h_C4_C04_023.fcs	PssaG-GFP	MJS	70.1
05	03_MJS_24h_F2_F02_030.fcs	PssaG-GFP-ASV	MJS	26.4093
05	03_MJS_24h_F3_F03_031.fcs	PssaG-GFP-ASV	MJS	28.7
05	03_MJS_24h_F4_F04_032.fcs	PssaG-GFP-ASV	MJS	27.774
06	02_MJS_24h_A2_A02_010.fcs	WT	MJS	0.06
06	02_MJS_24h_A3_A03_011.fcs	WT	MJS	0.139
06	02_MJS_24h_A4_A04_012.fcs	WT	MJS	0.09887
06	02_MJS_24h_B2_B02_013.fcs	dssrAB	MJS	0.082
06	02_MJS_24h_B3_B03_014.fcs	dssrAB	MJS	0.104
06	02_MJS_24h_B4_B04_015.fcs	dssrAB	MJS	0.161
06	02_MJS_24h_C2_C02_019.fcs	PssaG-GFP	MJS	88.43
06	02_MJS_24h_C3_C03_020.fcs	PssaG-GFP	MJS	89.821
06	02_MJS_24h_C4_C04_021.fcs	PssaG-GFP	MJS	89.3
06	02_MJS_24h_F2_F02_028.fcs	PssaG-GFP-ASV	MJS	30.951
06	02_MJS_24h_F3_F03_029.fcs	PssaG-GFP-ASV	MJS	45.9
06	02_MJS_24h_F4_F04_030.fcs	PssaG-GFP-ASV	MJS	46.052

## Sheet: F2D
Distance_(microns)	mCherry	GFP	BFP
0	0.00461002	0.00356603	0.123395
0.03845	0.00678799	0.00610147	0.121085
0.07691	0.00819801	0.0090958	0.108984
0.11536	0.00862719	0.0123644	0.0891644
0.15381	0.0082724	0.015528	0.064972
0.19227	0.00732247	0.0177737	0.0421203
0.23072	0.00617569	0.0199913	0.0231922
0.26917	0.00633019	0.0220448	0.0132812
0.30762	0.0171674	0.0387187	0.0150387
0.34608	0.0418965	0.0836183	0.0285247
0.38453	0.0833031	0.157561	0.0519599
0.42298	0.146067	0.266147	0.0857711
0.46144	0.231158	0.411103	0.130323
0.49989	0.334659	0.575753	0.187088
0.53834	0.442276	0.729205	0.246536
0.5768	0.536527	0.851511	0.300297
0.61525	0.609183	0.93355	0.345311
0.6537	0.657469	0.980952	0.380831
0.69215	0.687934	1	0.412715
0.73061	0.699913	0.999374	0.441862
0.76906	0.697246	0.975502	0.473146
0.80751	0.669301	0.916266	0.496401
0.84597	0.613753	0.814128	0.504517
0.88442	0.526811	0.668685	0.490205
0.92287	0.418364	0.498505	0.454454
0.96133	0.299793	0.340544	0.400018
0.99978	0.195637	0.211982	0.325843
1.03823	0.116965	0.121301	0.244756
1.07668	0.0626896	0.0635296	0.16956
1.11514	0.0292452	0.0313713	0.10952
1.15359	0.0106255	0.0161535	0.0679346
1.19204	0.00306495	0.00989053	0.0461765
1.2305	0.00325952	0.00730894	0.0403277
1.26895	0.00482862	0.00659112	0.0470291
1.3074	0.00658542	0.00549901	0.0596063
1.34585	0.00855165	0.00419412	0.0758179
1.38431	0.0102306	0.00308663	0.0922214
1.42276	0.0118226	0.0023483	0.107453
1.46121	0.0129648	0.00179968	0.118923
1.49967	0.0130564	0.00128438	0.124946
1.53812	0.0121705	0.000815238	0.125985
1.57657	0.0106529	0.000440946	0.123616
1.61503	0.00871875	0.0001974	0.118363
1.65348	0.006796	6.66547e-05	0.113458
1.69193	0.0054867	1.53819e-05	0.108667
1.73039	0.00470158	0	0.104003
1.76884	0.00406639	1.02546e-05	0.0986677
1.80729	0.00396453	4.61456e-05	0.0946165
1.84574	0.00410072	0.000192273	0.0925347
1.8842	0.00453334	0.000581947	0.0924313
1.92265	0.00545809	0.0016356	0.0919291
1.9611	0.0114793	0.00417361	0.0907501
1.99956	0.0307937	0.00964186	0.089771
2.03801	0.0687223	0.020281	0.0945914
2.07646	0.130129	0.0361909	0.105269
2.11492	0.227391	0.057182	0.122219
2.15337	0.354667	0.0800728	0.14566
2.19182	0.508125	0.100828	0.175018
2.23027	0.658806	0.119627	0.209363
2.26873	0.77635	0.132912	0.243535
2.30718	0.863606	0.143797	0.274214
2.34563	0.916832	0.152268	0.296524
2.38409	0.957925	0.159453	0.309395
2.42254	0.986677	0.164747	0.31295
2.46099	1	0.16504	0.308458
2.49945	0.981759	0.156021	0.298585
2.5379	0.922385	0.136609	0.28376
2.57635	0.817385	0.110101	0.265443
2.6148	0.671609	0.0832774	0.241745
2.65326	0.503165	0.0638347	0.215367
2.69171	0.341803	0.0468531	0.183516
2.73016	0.20618	0.0302664	0.149793
2.76862	0.119329	0.0174174	0.113956
2.80707	0.0619114	0.00814726	0.0809697
2.84552	0.0335199	0.00340195	0.0525012
2.88398	0.0267136	0.00109724	0.0306056
2.92243	0.0248607	0.000381983	0.0155538
2.96088	0.023065	0.000117928	0.00702373
2.99933	0.0203045	3.84546e-05	0.00223948
3.03779	0.0165643	1.28182e-05	0.000444883
3.07624	0.01257	5.12728e-06	0
3.11469	0.0086558	2.56364e-06	0.0011569
3.15315	0.00531159	2.56364e-06	0.00186289
3.1916	0.00304092	2.56364e-06	0.0058126
3.23005	0.00115823	5.12728e-06	0.0121394
3.26851	0	2.05091e-05	0.0223155
3.30696	0.000850359	5.89638e-05	0.0340471
3.34541	0.00286467	0.000123055	0.0467519
3.38386	0.00462833	0.000207655	0.0588541
3.42232	0.00590673	0.000320455	0.0688103
3.46077	0.00636224	0.000458892	0.0773775
3.49922	0.0062558	0.000546056	0.0842456
3.53768	0.00565723	0.00052811	0.0888662
3.57613	0.00488928	0.000397365	0.0908134
3.61458	0.00395422	0.000266619	0.0905834
3.65304	0.00310844	0.000110237	0.0865946
3.69149	0.00219743	4.61456e-05	0.0804897
3.72994	0.00174421	2.56364e-05	0.0697482
3.76839	0.00174535	0.000115364	0.0620025
3.80685	0.0020063	0.00033071	0.0539464
3.8453	0.00236109	0.000969057	0.0508914
3.88375	0.0061528	0.00323275	0.0537134
3.92221	0.0201213	0.0100956	0.0685331
3.96066	0.0480184	0.0280437	0.104549
3.99911	0.096902	0.0634322	0.161681
4.03757	0.178049	0.122904	0.25077
4.07602	0.292164	0.202884	0.370187
4.11447	0.448322	0.29477	0.512091
4.15292	0.614659	0.38068	0.66511
4.19138	0.754177	0.429449	0.802816
4.22983	0.83701	0.447094	0.916244
4.26828	0.842663	0.421635	0.979869
4.30674	0.783219	0.373933	1
4.34519	0.666251	0.305889	0.966235
4.38364	0.524954	0.234343	0.898492
4.4221	0.389717	0.170323	0.790002
4.46055	0.282725	0.125213	0.665739
4.499	0.193466	0.0873202	0.54147
4.53745	0.122349	0.0562976	0.428141
4.57591	0.0714416	0.0336222	0.333897
4.61436	0.0371743	0.0187095	0.260176
4.65281	0.0176836	0.0105622	0.209539
4.69127	0.0117654	0.00563489	0.177012
4.72972	0.0116212	0.00283795	0.156071
4.76817	0.0116372	0.00136899	0.141572
4.80663	0.0109208	0.000594765	0.128237
4.84508	0.00997083	0.000228164	0.117124
4.88353	0.00840974	8.46002e-05	0.111559
4.92198	0.00603034	7.94729e-05	0.110051
4.96044	0.00431588	9.74184e-05	0.10735
4.99889	0.00292876	0.000128182	0.10405
5.03734	0.00208298	0.000207655	0.100498
5.0758	0.00153133	0.000351219	0.0980701
5.11425	0.00141688	0.000594765	0.0968128
5.1527	0.000889271	0.000881893	0.0976142
5.19116	0.000386839	0.00132797	0.101457

## Sheet: F2E
Date	Hours	ID	BFP	Both	GFP	Negative
240806	16	B8_205.fcs	3.76	7.37	5.55	83.3
240806	16	C8_205.fcs	7.18	16.6	4.13	72.1
240806	16	D8_205.fcs	7.76	16.9	4.57	70.8
240807	16	B1_205.fcs	14.1	30.4	2	53.5
240807	16	C1_205.fcs	9.63	26.5	1.16	62.7
240807	16	D1_205.fcs	13.9	39.5	1.64	45
240813	16	F1_205.fcs	28.3	54.5	3.65	13.7
240813	16	G1_205.fcs	29	53.6	3.42	14
240813	16	H1_205.fcs	29.2	49	4.44	17.4
20240313	16	infection_raw_07_001_008.fcs	9.88	5.83	43.67	40.63
20240313	16	infection_raw_07_002_009.fcs	12.51	3.66	41.62	42.21
20240313	16	infection_raw_07_007.fcs	12.61	3.54	43.54	40.31
240219	16	05_0_F5_F05_013.fcs	7.7	62.6	5.89	20.6
240219	16	05_0_G5_G05_014.fcs	8	66.7	4.9	17.6
240219	16	05_0_H5_H05_015.fcs	8.11	64.3	5.2	18.9
240212	16	06_0_F12_F12_002.fcs	6.54	32.7	2.86	57.2
240212	16	06_0_G11_G11_003.fcs	7.37	33.7	2.73	55.3
240212	16	06_0_G12_G12_004.fcs	8.01	37	2.3	51.6
240219	16	05_0_F5_F05_013.fcs	3.91	66.4	7.65	20.7
240219	16	05_0_G5_G05_014.fcs	4.3	71	6.49	16.7
240219	16	05_0_H5_H05_015.fcs	4.13	69.8	7.19	17.5
240226	16	05_0_wt_AB_G2_G02_013.fcs	3.33	52.7	7.84	35
240226	16	05_0_wt_AB_G3_G03_014.fcs	3.7	54.6	8.42	31.5
240226	16	05_0_wt_AB_G4_G04_015.fcs	3.93	56	8.16	30.4
240923	16	A2_205_16.fcs	10.5	18.4	10.4	60.8
240923	16	A3_205_16.fcs	16.9	32	5.11	46.1
240923	16	A4_205_16.fcs	16.4	33.1	5.44	45.1
240925	16	A2_205_16.fcs	6.11	32.6	4.5	56.8
240925	16	A3_205_16.fcs	8.94	47.6	5.29	38.1
240925	16	A4_205_16.fcs	6.87	28.8	4.38	60
250108	16	A10 dssrB-var 205 16.fcs	1.08	40.1	42.8	16
250108	16	A11 dssrB-var 205 16.fcs	1.05	45.8	39.2	14
250108	16	A12 dssrB-var 205 16.fcs	0.92	43.1	43.9	12.1
250114	16	C2 dssrB-var 205 16.fcs	9.58	51	6.66	32.8
250114	16	C3 dssrB-var 205 16.fcs	9.57	49.5	7.07	33.8
250114	16	C4 dssrB-var 205 16.fcs	10.6	53.3	6.47	29.7
250122	16	A2 dssrB-var 240 16.fcs	4.65	50.4	6.88	38.1
250122	16	A3 dssrB-var 240 16.fcs	5.9	56.4	5.82	31.9
250122	16	A4 dssrB-var 240 16.fcs	5.79	50.3	6.27	37.6
241002	16	A2 205 16.fcs	28.2	47.5	1.72	22.6
241002	16	A3 205 16.fcs	24.9	53.7	1.39	20
241002	16	A4 205 16.fcs	24.9	51	1.88	22.2
241016	16	E6 205 16.fcs	12.9	26.3	2	58.9
241016	16	E7 205 16.fcs	3.18	4.45	2.43	89.9
241016	16	E8 205 16.fcs	5.09	9.45	2.24	83.2

## Sheet: F2F
Experiment	time	host_cell	sifA	Well	GFP	Negative
1	16	RAW	PsifA-GFP	16 RAW1 GFP 16h_F7_F07_028.fcs	68.6	31.4
1	16	RAW	PsifA-GFP	16 RAW1 GFP 16h_G7_G07_029.fcs	76.2	23.8
1	16	RAW	PsifA-GFP	16 RAW1 GFP 16h_H7_H07_030.fcs	76.9	23.1
1	16	RAW	PsifA-GFP-ASV	18 RAW1 ASV 16h_F8_F08_034.fcs	54	46
1	16	RAW	PsifA-GFP-ASV	18 RAW1 ASV 16h_G8_G08_035.fcs	48.5	51.5
1	16	RAW	PsifA-GFP-ASV	18 RAW1 ASV 16h_H8_H08_036.fcs	48.3	51.7
2	16	RAW	PsifA-GFP	20 RAW2 GFP 16h_F9_F09_040.fcs	88	12
2	16	RAW	PsifA-GFP	20 RAW2 GFP 16h_G9_G09_041.fcs	87.1	12.9
2	16	RAW	PsifA-GFP	20 RAW2 GFP 16h_H9_H09_042.fcs	87	13
2	16	RAW	PsifA-GFP-ASV	22 RAW2 ASV 16h_F10_F10_046.fcs	53.9	46.1
2	16	RAW	PsifA-GFP-ASV	22 RAW2 ASV 16h_G10_G10_047.fcs	54.7	45.3
2	16	RAW	PsifA-GFP-ASV	22 RAW2 ASV 16h_H10_H10_048.fcs	53.3	46.7
3	16	RAW	PsifA-GFP	24 RAW3 GFP 16h_F11_F11_052.fcs	89.2	10.8
3	16	RAW	PsifA-GFP	24 RAW3 GFP 16h_G11_G11_053.fcs	87.3	12.7
3	16	RAW	PsifA-GFP	24 RAW3 GFP 16h_H11_H11_054.fcs	85.6	14.4
3	16	RAW	PsifA-GFP-ASV	26 RAW3 ASV 16h_F12_F12_058.fcs	54.5	45.5
3	16	RAW	PsifA-GFP-ASV	26 RAW3 ASV 16h_G12_G12_059.fcs	52.3	47.7
3	16	RAW	PsifA-GFP-ASV	26 RAW3 ASV 16h_H12_H12_060.fcs	53.1	46.9
4	16	RAW	PsifA-GFP-ASV	04_RAW_16h_A10_A10_013.fcs	57.1084	42.8916
4	16	RAW	PsifA-GFP-ASV	04_RAW_16h_A11_A11_014.fcs	56.042	43.958
4	16	RAW	PsifA-GFP-ASV	04_RAW_16h_A12_A12_015.fcs	57.9082	42.0918
5	16	RAW	PsifA-GFP-ASV	04_RAW_16h_H6_H06_034.fcs	55.534	44.466
5	16	RAW	PsifA-GFP-ASV	04_RAW_16h_H7_H07_035.fcs	51.777	48.223
5	16	RAW	PsifA-GFP-ASV	04_RAW_16h_H8_H08_036.fcs	53.0085	46.9915
6	16	RAW	PsifA-GFP-ASV	03_RAW_sifA2_H7_H07_010.fcs	34.741	65.259
6	16	RAW	PsifA-GFP-ASV	03_RAW_sifA2_H8_H08_011.fcs	36.357	63.643
6	16	RAW	PsifA-GFP-ASV	03_RAW_sifA2_H9_H09_012.fcs	36.033	63.967
7	16	RAW	PsifA-GFP-ASV	04_RAW_sifA7_H10_H10_014.fcs	23.662	76.338
7	16	RAW	PsifA-GFP-ASV	04_RAW_sifA7_H11_H11_015.fcs	24.024	75.976
7	16	RAW	PsifA-GFP-ASV	04_RAW_sifA7_H12_H12_016.fcs	24.232	75.768

## Sheet: F2G
mouse	BFP	Both	GFP	Negative
I	1.97	37.2	1.78	59
II	0.78	50.6	0.43	48.2
III	1.22	53.5	0.16	46.3
IV	6.97	43	3.41	46.6

## Sheet: F2H
Date	host_cell	Plasmid	Well	BFP	GFP	Both	Negative
1	RAW	pPssaG-BFP_PsifA-GFP	190_Tube_001_022.fcs	0.73	1.03	89.9	8.33
1	RAW	pPssaG-BFP_PsifA-GFP	190_Tube_002_023.fcs	0.92	1.15	89.9	8.03
1	RAW	pPssaG-BFP_PsifA-GFP	190_Tube_003_024.fcs	0.79	0.92	89.3	8.99
2	RAW	pPssaG-BFP_PsifA-GFP	190_Tube_001_022.fcs	1.88	0.88	87.5	9.77
2	RAW	pPssaG-BFP_PsifA-GFP	190_Tube_002_023.fcs	0.89	0.69	88.3	10.1
2	RAW	pPssaG-BFP_PsifA-GFP	190_Tube_003_024.fcs	1.37	0.85	87.7	10.1
3	RAW	pPssaG-BFP_PsifA-GFP	190_Tube_001_022.fcs	1.07	0.83	90	8.11
3	RAW	pPssaG-BFP_PsifA-GFP	190_Tube_002_023.fcs	0.86	0.86	89.4	8.9
3	RAW	pPssaG-BFP_PsifA-GFP	190_Tube_003_024.fcs	1.02	1.02	88.6	9.32

## Sheet: F2I
Date	host_cell	Plasmid	Well	BFP	GFP	Both	Negative
1	RAW	pssaGBFPstedGFP	A1_Tube_001_002.fcs	5.76	4.83	73.4	16
1	RAW	pssaGBFPstedGFP	A1_Tube_002_003.fcs	5.23	3.93	75.1	15.8
1	RAW	pssaGBFPstedGFP	A1_Tube_003_004.fcs	6.12	4.33	73.9	15.6
2	RAW	pssaGBFPstedGFP	A1_Tube_001_002.fcs	7.38	2.52	79.2	10.9
2	RAW	pssaGBFPstedGFP	A1_Tube_002_003.fcs	8.33	2.27	78.1	11.3
2	RAW	pssaGBFPstedGFP	A1_Tube_003_004.fcs	9.34	2.49	77.3	10.9
3	RAW	pssaGBFPstedGFP	A1_Tube_001_002.fcs	6.17	3.96	78.9	11
3	RAW	pssaGBFPstedGFP	A1_Tube_002_003.fcs	7.79	3	79.4	9.82
3	RAW	pssaGBFPstedGFP	A1_Tube_003_004.fcs	7.06	3.52	79.2	10.2

[truncated: 40 more sheets: F3, F4A, F4B, F4C, F5B, F5Cii, F5Ciii, F5D-WT, F5D-SSAV, F6B-C, F6D, F6E, F7B, F7C, F7D, S1A, S1D, S1E, S1G-J, S2G-H …]
